# Supplementary material for: Clinical utility of the low-density Infinium QC genotyping Array in a genomics-based diagnostics laboratory
Source: BMC Med Genomics. 2017 Oct 6;10:57. doi: 10.1186/s12920-017-0297-7 (PMC5639583; doi:10.1186/s12920-017-0297-7)
Supplement: Supplementary file 3 — “Statistic for sample pairs”. Kolmogorov-Smirnov statistic for matched and mismatched sample pairs, the distributions of concordance rates (TXT 7 kb) [file 12920_2017_297_MOESM3_ESM.txt]

================
HumanQC vs 1000G
================

variants_common=12820, variants_only_in_HumanQC=835, variants_only_in_1000G=908


Related test:
------------

self	number of pairs=503
mean=0.923232	std_deviation=0.0742277	ks_statistic_d=0.337808	significance_level_prob=7.72148e-51

parent_child	number of pairs=144
mean=0.653347	std_deviation=0.0624154	ks_statistic_d=0.136702	significance_level_prob=0.00818639

sibling	number of pairs=10
mean=0.712195	std_deviation=0.0719168	ks_statistic_d=0.377773	significance_level_prob=0.0865146

other_related	number of pairs=17
mean=0.60126	std_deviation=0.0487814	ks_statistic_d=0.186009	significance_level_prob=0.553576

unrelated	number of pairs=333318
mean=0.482749	std_deviation=0.0742589	ks_statistic_d=0.100627	significance_level_prob=0

Finished in 324 seconds.


Populations test:
----------------

Population pair		average		(sum/number)
AFR/AMR		0.418124		(15585.6/37275)
AFR/EAS		0.426129		(9492.02/22275)
AFR/EUR		0.398706		(15569.5/39050)
AFR/SAS		0.420069		(8453.9/20125)
AMR/EAS		0.505644		(11427/22599)
AMR/EUR		0.518938		(21096.9/40654)
AMR/SAS		0.514419		(10575.9/20559)
EAS/EUR		0.5021		(12038.3/23976)
EAS/SAS		0.518814		(6219.55/11988)
EUR/SAS		0.528297		(11502.1/21772)

Population		average		(sum/number)
AFR				0.537484		(9352.22/17400)
AMR				0.512722		(9805.8/19125)
EAS				0.561756		(3640.18/6480)
EUR				0.548924		(11688.8/21294)
SAS				0.540995		(2919.21/5396)


self_pop	number of pairs=503
mean=0.923232	std_deviation=0.0742277	ks_statistic_d=0.337808	significance_level_prob=7.72148e-51

AFR	number of pairs=17400
mean=0.537484	std_deviation=0.0567268	ks_statistic_d=0.0500128	significance_level_prob=2.68382e-38

AMR	number of pairs=19125
mean=0.512722	std_deviation=0.0533872	ks_statistic_d=0.173153	significance_level_prob=0

EAS	number of pairs=6480
mean=0.561756	std_deviation=0.0546375	ks_statistic_d=0.288175	significance_level_prob=0

EUR	number of pairs=21294
mean=0.548924	std_deviation=0.0523077	ks_statistic_d=0.272177	significance_level_prob=0

SAS	number of pairs=5396
mean=0.540995	std_deviation=0.0523002	ks_statistic_d=0.274706	significance_level_prob=0

undefined_pop	number of pairs=263794
mean=0.468602	std_deviation=0.0719781	ks_statistic_d=0.111239	significance_level_prob=0

Finished in 308 seconds.


===============
HumanQC vs Affy
===============

variants_common=3290, variants_only_in_HumanQC=10365, variants_only_in_Affy=33


Related test:
------------

self	number of pairs=652
mean=0.99665	std_deviation=0.00179305	ks_statistic_d=0.186806	significance_level_prob=2.21558e-20

parent_child	number of pairs=156
mean=0.655581	std_deviation=0.0378651	ks_statistic_d=0.171163	significance_level_prob=0.00017742

sibling	number of pairs=14
mean=0.678091	std_deviation=0.0682367	ks_statistic_d=0.270965	significance_level_prob=0.216237

other_related	number of pairs=41
mean=0.562893	std_deviation=0.0285913	ks_statistic_d=0.145296	significance_level_prob=0.32714

unrelated	number of pairs=432065
mean=0.445705	std_deviation=0.068867	ks_statistic_d=0.147154	significance_level_prob=0

Finished in 93 seconds.


Populations test:
----------------

Population pair		average		(sum/number)
AFR/AMR		0.373258		(19946.1/53438)
AFR/EAS		0.382033		(10737.8/28107)
AFR/EUR		0.355049		(20882.2/58815)
AFR/SAS		0.375038		(9955.02/26544)
AMR/EAS		0.476691		(11892.5/24948)
AMR/EUR		0.489584		(25559.2/52206)
AMR/SAS		0.482148		(11360.4/23562)
EAS/EUR		0.469264		(12885.5/27459)
EAS/SAS		0.488075		(6048.72/12393)
EUR/SAS		0.499276		(12947.7/25933)

Population		average		(sum/number)
AFR				0.519734		(15554.6/29928)
AMR				0.484186		(11408.4/23562)
EAS				0.542158		(3513.18/6480)
EUR				0.527943		(15078.6/28561)
SAS				0.512366		(2959.43/5776)


self_pop	number of pairs=652
mean=0.99665	std_deviation=0.00179305	ks_statistic_d=0.186806	significance_level_prob=2.21558e-20

AFR	number of pairs=29928
mean=0.519734	std_deviation=0.0480526	ks_statistic_d=0.0406523	significance_level_prob=1.91112e-43

AMR	number of pairs=23562
mean=0.484186	std_deviation=0.0276556	ks_statistic_d=0.0755123	significance_level_prob=2.62941e-117

EAS	number of pairs=6480
mean=0.542158	std_deviation=0.0121923	ks_statistic_d=0.0203885	significance_level_prob=0.00900061

EUR	number of pairs=28561
mean=0.527943	std_deviation=0.0153188	ks_statistic_d=0.0425361	significance_level_prob=2.24777e-45

SAS	number of pairs=5776
mean=0.512366	std_deviation=0.0143238	ks_statistic_d=0.0375613	significance_level_prob=1.58566e-07

undefined_pop	number of pairs=337969
mean=0.426649	std_deviation=0.0634569	ks_statistic_d=0.155809	significance_level_prob=0

Finished in 93 seconds.


===============
HumanQC vs Omni
===============

variants_common=9166, variants_only_in_file1=4489, variants_only_in_file2=159


Related test:
------------

self	number of pairs=657
mean=0.998907	std_deviation=0.000984316	ks_statistic_d=0.273652	significance_level_prob=1.41696e-43

parent_child	number of pairs=157
mean=0.693759	std_deviation=0.0349659	ks_statistic_d=0.145931	significance_level_prob=0.00217248

sibling	number of pairs=14
mean=0.712371	std_deviation=0.0744415	ks_statistic_d=0.247428	significance_level_prob=0.312077

other_related	number of pairs=44
mean=0.605497	std_deviation=0.028372	ks_statistic_d=0.0684312	significance_level_prob=0.982751

unrelated	number of pairs=435376
mean=0.500084	std_deviation=0.0801568	ks_statistic_d=0.186964	significance_level_prob=0

Finished in 270 seconds.


Populations test:
----------------

Population pair		average		(sum/number)
AFR/AMR		0.415777		(22410.4/53900)
AFR/EAS		0.42984		(12186/28350)
AFR/EUR		0.388727		(23061.2/59325)
AFR/SAS		0.415331		(11193.2/26950)
AMR/EAS		0.542594		(13536.6/24948)
AMR/EUR		0.557539		(29106.9/52206)
AMR/SAS		0.549038		(13021/23716)
EAS/EUR		0.53921		(14806.2/27459)
EAS/SAS		0.554941		(6922.33/12474)
EUR/SAS		0.566289		(14781.9/26103)

Population		average		(sum/number)
AFR				0.559357		(17032.4/30450)
AMR				0.549721		(12952.5/23562)
EAS				0.606783		(3931.95/6480)
EUR				0.596202		(17028.1/28561)
SAS				0.576047		(3371.03/5852)


self_pop	number of pairs=657
mean=0.998907	std_deviation=0.000984316	ks_statistic_d=0.273652	significance_level_prob=1.41696e-43

AFR	number of pairs=30450
mean=0.559357	std_deviation=0.0478446	ks_statistic_d=0.0551852	significance_level_prob=4.39758e-81

AMR	number of pairs=23562
mean=0.549721	std_deviation=0.0287942	ks_statistic_d=0.0978679	significance_level_prob=9.32167e-197

EAS	number of pairs=6480
mean=0.606783	std_deviation=0.00965429	ks_statistic_d=0.07705	significance_level_prob=6.10526e-34

EUR	number of pairs=28561
mean=0.596202	std_deviation=0.0137169	ks_statistic_d=0.0581836	significance_level_prob=1.5793e-84

SAS	number of pairs=5852
mean=0.576047	std_deviation=0.0121766	ks_statistic_d=0.0731367	significance_level_prob=1.06149e-27

undefined_pop	number of pairs=340686
mean=0.480073	std_deviation=0.0773001	ks_statistic_d=0.191511	significance_level_prob=0

Finished in 271 seconds.


==================
HumanQC vs CPM CES
==================


Related test:
------------


variants_common=761, variants_only_in_file1=12821, variants_only_in_file2=114862


self	number of pairs=43
mean=0.996283	std_deviation=0.00369703	ks_statistic_d=0.237979	significance_level_prob=0.012492

parent_child	number of pairs=8
mean=0.527164	std_deviation=0.0201786	ks_statistic_d=0.239574	significance_level_prob=0.684993

unrelated	number of pairs=2061
mean=0.406308	std_deviation=0.0381634	ks_statistic_d=0.023383	significance_level_prob=0.207233

Finished in 1 seconds.
